# Supplementary material for: Dietary Synbiotic Attenuated the Intestinal Inflammation in Weaned Piglets Challenged with Escherichia coli Lipopolysaccharide
Source: Animals (Basel). 2025 Jun 20;15(13):1832. doi: 10.3390/ani15131832 (PMC12248709; doi:10.3390/ani15131832)
Supplement: Supplementary file 1 [file animals-15-01832-s001.zip]

Archive with 1 entries (1 files):
- animals-3695295-supplementary.pdf
